# Supplementary material for: Differential influences of allometry, phylogeny and environment on the rostral shape diversity of extinct South American notoungulates
Source: R Soc Open Sci. 2018 Jan 31;5(1):171816. doi: 10.1098/rsos.171816 (PMC5792951; doi:10.1098/rsos.171816)
Supplement: Table S1 [file rsos171816supp4.xlsx]

## Sheet: List specimens
		Species	Specimens	Imaging/data acquisition	Voxel size for CT-scans (in μm)	Side investigated	Partial reconstruction (landmarks)
		Notostylops murinus	MACN-A-10499	Photogrammetry/LANDMARK software		Right
Toxodontia		Pleurostylodon modicus	MLP74-IV-27-1a	Surface scanning/LANDMARK software		Right	12
		Periphragnis sp.	MLP69-III-24-286	Photogrammetry/LANDMARK software		Right
		Puelia sp.	MLP67-II-27-27	Photogrammetry/LANDMARK software		Right
	"Notohippidae"	Rhynchippus equinus	MPEF-PV695	X-ray microtomography/LANDMARK software	265	Right
	Toxodontidae	Adinotherium ovinum	MLP12-2	Surface scanning/LANDMARK software		Right
		Adinotherium ovinum	MNHN.F.SCZ14	Photogrammetry/LANDMARK software		Right	12
		Adinotherium robustum	AMNH9532	Microscribe (Cassini, 2013)		Right
		Adinotherium sp.	MLP12-5	Microscribe (Cassini, 2013)		Right
		Adinotherium sp.	MPM-PV3476	Microscribe (Cassini, 2013)		Right
		Adinotherium sp.	MACN-SC4355	Microscribe (Cassini, 2013)		Right
		Adinotherium sp.	MPM-PV3532	Microscribe (Cassini, 2013)		Right
		Adinotherium ovinum	AMNH9571	Microscribe (Cassini, 2013)		Right
		Adinotherium ovinum	YPM-VPPU15118	Microscribe (Cassini, 2013)		Right
		Adinotherium ovinum	YPM-VPPU15382	Microscribe (Cassini, 2013)		Right
		Adinotherium ovinum	YPM-PU 15983	Microscribe (Cassini, 2013)		Right
		Adinotherium sp.	MACN-A 5346	Microscribe (Cassini, 2013)		Right
		Adinotherium ovinum	MACN-A 923	Microscribe (Cassini, 2013)		Right
		Adinotherium ovinum	MACN-A 926	Microscribe (Cassini, 2013)		Right
		Nesodon imbricatus	YPM-PU 15000	Microscribe (Cassini, 2013)		Right
		Nesodon imbricatus	YPM-PU 15252	Microscribe (Cassini, 2013)		Right
		Nesodon imbricatus	YPM-PU 15256	Microscribe (Cassini, 2013)		Right
		Nesodon imbricatus	MNHN.F.SCZ36	Photogrammetry/LANDMARK software		Left
		Nesodon imbricatus	MNHN.F.SCZ52	Photogrammetry/LANDMARK software		Left
		Hoffstetterius imperator	MNHN.BOL.V3291	X-ray microtomography/LANDMARK software		Right
		Posnanskytherium vizcachanense	MNHN.F.VIZ38	Photogrammetry/LANDMARK software		Left	10
		Toxodon sp.	MACN-8598	Microscribe		Right
Typotheria		Oldfieldthomasia debilitata	MACN-A-10376	Photogrammetry/LANDMARK software		Left
		Campanorco inauguralis	MLP79-IV-16-1	Surface scanning/LANDMARK software		Left	Retro-deformation
	Interatheriidae	Notopithecus secans	MACN-A-10790	Photogrammetry/LANDMARK software		left	12
		Santiagorothia chiliensis	SGOPV 2914	X-ray microtomography/LANDMARK software	380	Right
		Protypotherium sp.	MNHN.F.SCZ178	Photogrammetry/LANDMARK software		Right
		Protypotherium australe	YPM15598	X-ray microtomography/LANDMARK software	62	Left	12
		Protypotherium attenuatum	YPM15665	X-ray microtomography/LANDMARK software	53	Left
		Protypotherium sp.	AMNH 9260	Microscribe (Cassini, 2013)		Right
		Protypotherium sp.	AMNH 9226	Microscribe (Cassini, 2013)		Right
		Protypotherium sp.	AMNH 9286	Microscribe (Cassini, 2013)		Right
		Protypotherium sp.	AMNH 9534	Microscribe (Cassini, 2013)		Right
		Protypotherium australe	YPM-PU 15189	Microscribe (Cassini, 2013)		Right
		Protypotherium sp.	YPM-PU 15650	Microscribe (Cassini, 2013)		Right
		Protypotherium australe	MACN-A 3882	Microscribe (Cassini, 2013)		Right
		Interatherium sp.	MNHN.F.SCZ173	Photogrammetry/LANDMARK software		Right
		Interatherium sp.	MPM 3469	Microscribe (Cassini, 2013)		Right
		Interatherium excavatum	YPM-PU 15043	Microscribe (Cassini, 2013)		Right
		Interatherium sp.	MPM 3471	Microscribe (Cassini, 2013)		Right
		Interatherium extensum	AMNH 9299	Microscribe (Cassini, 2013)		Right
		Interatherium robustum	YPM-PU 15300	Microscribe (Cassini, 2013)		Right
	"Archaeohyracidae"	Archaeohyrax suniensis	MACN-A52-617	Photogrammetry/LANDMARK software		Left
	Hegetotheriidae	Hemihegetotherium trilobus	MNHN.BOL.V8628	Photogrammetry/LANDMARK software		Left	10
		Hegetotherium mirabile	YPM-PU 15542	X-ray microtomography/LANDMARK software	67	Right
		Hegetotherium mirabile	AMNH 9156	Microscribe (Cassini, 2013)		Right
		Hegetotherium mirabile	MPM 3526	Microscribe (Cassini, 2013)		Right
		Pachyrukhos typicus	MACN-A-10269	Photogrammetry/LANDMARK software		Right	10
		Pachyrukhos typicus	MACN-A-1251	Photogrammetry/LANDMARK software		Right
		Pachyrukhos moyani	AMNH 9283	Microscribe (Cassini, 2013)		Right
		Paedotherium insigne	MLP91-IV-5-136	Photogrammetry/LANDMARK software		Right
		Paedotherium bonaerense	MACN-A-7214	Photogrammetry/LANDMARK software		Right
		Tremacyllus impressus	MACN-A-2434	Photogrammetry/LANDMARK software		Left
	Mesotheriidae	Trachytherus ramirezi	MUSM-350	Photogrammetry/LANDMARK software		Right
		Trachytherus alloxus	MNHN.BOL.V6355	X-ray microtomography/LANDMARK software	260	Left	10
		Trachytherus spegazzinianus	UNPSJB PV 112	Photogrammetry/LANDMARK software		Right
		Plesiotypotherium achirense	MNHN.F.ACH23	Photogrammetry/LANDMARK software		Right
		Plesiotypotherium achirense	MNHN.F.ACH26	X-ray microtomography/LANDMARK software	74	Right
		Eutypotherium (Tachytypotherium) superans	MACN-A-11079	Photogrammetry/LANDMARK software		Right
		Mesotherium (Typotheriodon) bravardi	MACN-2924	Photogrammetry/LANDMARK software		Left
		Mesotherium (Typotheriodon) extensum	MACN-2925	Photogrammetry/LANDMARK software		Right
		Mesotherium (Typotheriodon) strictum	MACN-7739	Photogrammetry/LANDMARK software		Right
		Mesotherium cristatum	MNHN.F.PAM2	X-ray microtomography/LANDMARK software	101	Right
		Mesotherium eguiai	MACN-2648	Photogrammetry/LANDMARK software		Right
		Mesotherium angustirostrum	MACN-6040	Photogrammetry/LANDMARK software		Right
