# Supplementary material for: Differential influences of allometry, phylogeny and environment on the rostral shape diversity of extinct South American notoungulates
Source: R Soc Open Sci. 2018 Jan 31;5(1):171816. doi: 10.1098/rsos.171816 (PMC5792951; doi:10.1098/rsos.171816)
Supplement: Table S2 [file rsos171816supp5.xlsx]

## Sheet: Feuil1
	First occurrence (Ma)	Last occurrence (Ma)	References
Notostylops	51	39	Woodburne et al., 2014
Periphranis	38	31	Woodburne et al., 2014
Pleurostylodon	46	39	Woodburne et al., 2014
Puelia	38	31	Woodburne et al., 2014
Rhynchippus	28	24	Woodburne et al., 2014
Adinotherium	18	12	Nasif, 2000
Nesodon	18	12	Nasif, 2000
Posnanskytherium	5	2	Saint-André, 1999
Hoffstetterius	9	5	Saint-André, 1999
Toxodon	4	0.01	Nasif, 2000
Oldfieldthomasia	51	39	Woodburne et al., 2014
Notopithecus	51	39	Woodburne et al., 2014
Santiagorothia	34	31	Woodburne et al., 2014
Protypotherium	20	9	Reguero & Prevosti, 2010
Interatherium	23	11	Paleobiology database
Campanorco	42	39	Woodburne et al., 2014
Archaeohyrax	28	24	Woodburne et al., 2014
Hemihegetotherium	14	6	Reguero & Prevosti, 2010
Hegetotherium	21	14	Reguero & Prevosti, 2010
Pachyrukhos	21	14	Reguero & Prevosti, 2010
Paedotherium	5	1	Reguero & Prevosti, 2010
Tremacyllus	5	2	Reguero & Prevosti, 2010
Trachytherus ramirezi	28	26	Shockey et al., 2016
Trachytherus alloxus	28	24	Shockey et al., 2016
Trachytherus spegazzinianus	28	24	Shockey et al., 2016
Plesiotypotherium	14	6	Shockey et al., 2016
Eutypotherium	14	8	Shockey et al., 2016
Mesotherium	3	1	Shockey et al., 2016
Nasif, N. L., S. Musalem, and E. Cerdeño. 2000. A New Toxodont from the Late Miocene of Catamarca, Argentina, and a Phylogenetic Analysis of the Toxodontidae. Journal of Vertebrate Paleontology 20:591-600.
Reguero, M. A., and F. J. Prevosti. 2010. Chapter 10: Rodent-like notoungulates (Typotheria) from Gran Barranca, Chubut Province, Argentina: phylogeny and systematics.in R. H. Madden, A. A. Carlini, M. G. Vucetich, and R. F. Kay, editors. The Paleontology of Gran Barranca: Evolution and Environmental Change through the Middle Cenozoic of Patagonia. Cambridge University Press, Cambridge.
Saint-André, P. A. 1999. Les Toxodontidés du Néogène de l'Altiplano bolivien. Palaeontographica Abteilung A 5-6:79 - 148.
Shockey, B. J., G. Billet, and R. Salas-Gismondi. 2016. A new species of Trachytherus (Notoungulata: Mesotheriidae) from the late Oligocene (Deseadan) of Southern Peru and the middle latitude diversification of early diverging mesotheriids. Zootaxa 4111:565-583.
Woodburne, M. O., F. J. Goin, M. Bond, A. A. Carlini, J. N. Gelfo, G. M. López, A. Iglesias, and A. N. Zimicz. 2014. Paleogene Land Mammal Faunas of South America; a Response to Global Climatic Changes and Indigenous Floral Diversity. Journal of Mammalian Evolution 21:1-73.
