# Supplementary material for: Differential influences of allometry, phylogeny and environment on the rostral shape diversity of extinct South American notoungulates
Source: R Soc Open Sci. 2018 Jan 31;5(1):171816. doi: 10.1098/rsos.171816 (PMC5792951; doi:10.1098/rsos.171816)
Supplement: Table S3 [file rsos171816supp6.xlsx]

## Sheet: a
Species	Specimens	1x	1y	1z	2x	2y	2z	3x	3y	3z	4x	4y	4z	5x	5y	5z	6x	6y	6z	7x	7y	7z	8x	8y	8z	9x	9y	9z	10x	10y	10z	11x	11y	11z	12x	12y	12z	13x	13y	13z	14x	14y	14z	15x	15y	15z	Log(centroid_size)
Notostylops murinus	MACN-A-10499	-0.009009668603539467	-0.04764106124639511	0.09327322244644165	0.17112429440021515	0.05017048865556717	0.14031293988227844	0.34381598234176636	0.0639524906873703	0.09123168140649796	0.00522534130141139	0.12573708593845367	0.06128685176372528	0.16044354438781738	0.08709254860877991	-0.042412687093019485	-0.13545401394367218	0.0644461140036583	-0.039384230971336365	-0.06291686743497849	0.04567241296172142	0.020337607711553574	-0.21667946875095367	0.05246056243777275	-0.06023038551211357	-0.22821404039859772	0.056341879069805145	-0.06305155903100967	-0.27298271656036377	-0.051216743886470795	0.019692184403538704	-0.06162603572010994	-0.07740306109189987	0.07796032726764679	0.523719847202301	-0.16043055057525635	-0.10107911378145218	0.1878519356250763	-0.13824212551116943	-0.04905327036976814	-0.07030533999204636	-0.1203525960445404	-0.033001210540533066	-0.33499282598495483	0.04941254481673241	-0.11588236689567566	2.1846453062318036
Pleurostylodon modicus	MLP74-IV-27-1a	0.012650913558900356	-0.03834765776991844	0.058563508093357086	0.17061801254749298	0.04957649111747742	0.1054667979478836	0.29725930094718933	0.0747452825307846	0.10661976784467697	0.0707409605383873	0.09718155115842819	0.08108896762132645	0.1538230925798416	0.08520513027906418	-0.02653641626238823	-0.18309646844863892	0.06834648549556732	-0.05116782337427139	-0.05499130114912987	0.058614276349544525	-3.735265345312655E-4	-0.2378712296485901	0.06662548333406448	-0.03838241472840309	-0.24798142910003662	0.06426343321800232	-0.04479343071579933	-0.3032899498939514	-0.0033983206376433372	-0.003221452934667468	-0.07297934591770172	-0.06899313628673553	0.042237766087055206	0.5058959722518921	-0.1655605286359787	-0.092692531645298	0.21548445522785187	-0.17213168740272522	-0.024878043681383133	0.01123415119946003	-0.14157257974147797	-0.014705657958984375	-0.33749714493751526	0.02544577419757843	-0.09722551703453064	2.3020947128724054
Periphragnis sp.	MLP69-III-24-286	-0.008603560738265514	-0.05730002745985985	0.046186283230781555	0.137647807598114	0.04272501915693283	0.13297037780284882	0.3189798891544342	0.1142338365316391	0.1432560384273529	0.08034805953502655	0.1609482318162918	0.03013273887336254	0.1402914673089981	0.1204288899898529	-0.055855974555015564	-0.18763987720012665	0.10006833076477051	-0.025843266397714615	-0.06641806662082672	0.021209964528679848	0.0010447775712236762	-0.24582649767398834	0.07355169951915741	-0.027858227491378784	-0.26149365305900574	0.07313834130764008	-0.030249932780861855	-0.22377169132232666	-0.02611071988940239	0.00891897827386856	-0.06755583733320236	-0.09823941439390182	0.022901667281985283	0.4778859317302704	-0.19192150235176086	-0.08545729517936707	0.20844730734825134	-0.19535677134990692	-0.027989989146590233	0.01500777993351221	-0.1571841537952423	-0.027795638889074326	-0.31729909777641296	0.019808253273367882	-0.10436053574085236	2.5572810176713925
Puelia sp.	MLP67-II-27-27	0.03381681069731712	-0.06623668223619461	0.06296686828136444	0.13682465255260468	0.0732702761888504	0.08070997148752213	0.3231086730957031	0.05065751075744629	0.09154952317476273	0.04233324155211449	0.1269548535346985	0.07200329005718231	0.13174627721309662	0.12124226987361908	-0.026707245036959648	-0.2095918357372284	0.08627784997224808	-0.04032903164625168	-0.08190130442380905	0.05383557826280594	0.0048767696134746075	-0.23313288390636444	0.08034291863441467	-0.04315152391791344	-0.24201618134975433	0.07694914937019348	-0.044815417379140854	-0.259541779756546	-0.03686901181936264	0.011300944723188877	-0.03286045417189598	-0.09957119077444077	0.035850413143634796	0.5227307677268982	-0.17140357196331024	-0.06285259127616882	0.21116842329502106	-0.1880955696105957	-0.02424013614654541	-0.03326461464166641	-0.14377214014530182	-0.020377112552523613	-0.30941981077194214	0.03641774132847786	-0.09678472578525543	2.2309494252496602
Rhynchippus equinus	MPEF-PV695	0.0620885044336319	-0.05633419379591942	0.06336783617734909	0.14851559698581696	0.04868492856621742	0.07940549403429031	0.2999715209007263	0.04998160898685455	0.1040121465921402	0.04400451108813286	0.09974457323551178	0.06732182204723358	0.141600102186203	0.12919725477695465	-0.03565816953778267	-0.2548131048679352	0.08966293185949326	-0.057410191744565964	-0.028066106140613556	0.04947834834456444	0.02782086282968521	-0.2733907699584961	0.09244322031736374	-0.06168977916240692	-0.27399322390556335	0.09246467053890228	-0.06221776455640793	-0.2354327142238617	-0.042517535388469696	0.02184605970978737	0.008527537807822227	-0.1108417958021164	0.037183504551649094	0.44489869475364685	-0.17242969572544098	-0.05060335248708725	0.22342415153980255	-0.18219131231307983	-0.022201592102646828	0.039311982691287994	-0.1548534631729126	-0.011336143128573895	-0.3466466963291168	0.06751043349504471	-0.09984073787927628	2.4096446556961455
Adinotherium ovinum	MLP12-2	0.03014928288757801	-0.0645931288599968	0.05967283248901367	0.14934015274047852	0.01274967286735773	0.11085518449544907	0.2823728621006012	0.08383885025978088	0.13379661738872528	0.05173097178339958	0.13046780228614807	0.03941565006971359	0.1290014386177063	0.1647418886423111	-0.06591714918613434	-0.1909990906715393	0.07813230156898499	-0.07179410010576248	-0.0216558575630188	0.03537307307124138	-0.005691649857908487	-0.23848126828670502	0.08097517490386963	-0.057924073189496994	-0.299638956785202	0.10091178119182587	-0.032662417739629745	-0.26280513405799866	-0.06035259738564491	0.047749586403369904	-0.010155807249248028	-0.11602846533060074	0.05674228072166443	0.42127805948257446	-0.19365176558494568	-0.05581248551607132	0.21977245807647705	-0.17639367282390594	-0.03191334009170532	0.09267111867666245	-0.15651652216911316	-0.023925429210066795	-0.3525802791118622	0.08034559339284897	-0.10259152948856354	2.4569581531810742
Adinotherium ovinum	MNHN.F.SCZ14	0.028659164905548096	-0.06257045269012451	0.04479454085230827	0.15723341703414917	0.02466421388089657	0.10794220864772797	0.2615334689617157	0.09199102222919464	0.12758250534534454	0.028327275067567825	0.12734155356884003	0.037747547030448914	0.1290132999420166	0.15937510132789612	-0.050336576998233795	-0.19633640348911285	0.08936499059200287	-0.06221255287528038	-0.03158625587821007	0.04235784336924553	-0.011783003807067871	-0.22206395864486694	0.09204994142055511	-0.05641021206974983	-0.2959076464176178	0.10491984337568283	-0.040260329842567444	-0.2434413731098175	-0.06936784833669662	0.05389086529612541	-0.003270356683060527	-0.1243245005607605	0.03300296515226364	0.46241915225982666	-0.20267201960086823	-0.059624847024679184	0.21014279127120972	-0.1818910390138626	-0.02643798477947712	0.06057123467326164	-0.16833142936229706	-0.005871952511370182	-0.3452938199043274	0.07709278166294098	-0.09202317893505096	2.489130869572782
Adinotherium robustum	AMNH9532	0.04142233729362488	-0.05049077048897743	0.0699625238776207	0.15776149928569794	0.029335763305425644	0.10205323249101639	0.29460737109184265	0.10318703949451447	0.13104994595050812	0.06104414910078049	0.12842853367328644	0.04463087394833565	0.1341518610715866	0.15022258460521698	-0.03741239756345749	-0.177141934633255	0.0876130536198616	-0.06646616011857986	-0.04631800204515457	0.023565052077174187	-0.00768049294129014	-0.2524430453777313	0.08755016326904297	-0.053199402987957	-0.2635689973831177	0.09207604080438614	-0.04536294937133789	-0.27036774158477783	-0.0634702667593956	0.03326771408319473	-0.02629181556403637	-0.12485409528017044	0.05221717432141304	0.4008939564228058	-0.17568928003311157	-0.07437431812286377	0.25619035959243774	-0.19478197395801544	-0.030529510229825974	0.044059984385967255	-0.1748885214328766	-0.009151414968073368	-0.3540000021457672	0.0821966603398323	-0.10900483280420303	2.501555755243516
Adinotherium sp.	MLP12-5	0.03525165468454361	-0.04827965795993805	0.04825517162680626	0.15419702231884003	0.02712913788855076	0.11304599046707153	0.28576934337615967	0.09424210339784622	0.13295182585716248	0.04140668734908104	0.1326574832201004	0.047505851835012436	0.12283594906330109	0.1431528627872467	-0.04675665125250816	-0.18205103278160095	0.0890301764011383	-0.05941300466656685	-0.049034129828214645	0.022081127390265465	-0.008522297255694866	-0.2510201930999756	0.08864261955022812	-0.05288417264819145	-0.2508634030818939	0.0886131301522255	-0.05217714607715607	-0.25096020102500916	-0.06472276896238327	0.03991923853754997	-0.013220162130892277	-0.09336984902620316	0.023482589051127434	0.43408888578414917	-0.21282660961151123	-0.05219694972038269	0.25078511238098145	-0.18301919102668762	-0.030252084136009216	0.05516454949975014	-0.14967989921569824	-0.026936426758766174	-0.3823501169681549	0.06634930521249771	-0.0760219395160675	2.462644974706822
Adinotherium sp.	MPM-PV3476	0.03903473541140556	-0.04289916902780533	0.03300003334879875	0.15729500353336334	0.029457569122314453	0.09500763565301895	0.265564888715744	0.10083776712417603	0.13585349917411804	0.02267276681959629	0.13351993262767792	0.04303663969039917	0.12581153213977814	0.1309925615787506	-0.04271841421723366	-0.13786384463310242	0.10105765610933304	-0.05758372321724892	-0.04437257722020149	0.03377555310726166	-0.00866755098104477	-0.2716735303401947	0.09919438511133194	-0.04105200618505478	-0.27140381932258606	0.10112312436103821	-0.04668264836072922	-0.24576137959957123	-0.07332339882850647	0.03753130882978439	-0.0013276454992592335	-0.11662986874580383	0.021597031503915787	0.44617968797683716	-0.20071172714233398	-0.05514499917626381	0.24463680386543274	-0.20449018478393555	-0.017574476078152657	0.043064139783382416	-0.15424217283725739	-0.020591532811522484	-0.37185677886009216	0.062337953597307205	-0.0760108083486557	2.500548885984339
Adinotherium sp.	MACN-SC4355	0.046372637152671814	-0.05447470396757126	0.05512718856334686	0.20553795993328094	0.0040011280216276646	0.1279509961605072	0.27082860469818115	0.11362505704164505	0.1320970356464386	0.043715983629226685	0.1302029937505722	0.046036072075366974	0.15012994408607483	0.16496796905994415	-0.056022606790065765	-0.16136877238750458	0.07757391780614853	-0.074824757874012	-0.035744935274124146	0.025953048840165138	-0.014073812402784824	-0.2616543173789978	0.09539254754781723	-0.04895217716693878	-0.27342769503593445	0.10384511947631836	-0.05465137958526611	-0.2673173248767853	-0.06656681001186371	0.048432931303977966	-0.011433658190071583	-0.12906421720981598	0.04807281121611595	0.3760295808315277	-0.1837771087884903	-0.051403243094682693	0.23219938576221466	-0.17161975800991058	-0.041574325412511826	0.0551786907017231	-0.1802898496389389	-0.015380717813968658	-0.36904606223106384	0.0702306404709816	-0.10083402693271637	2.470457812894674
Adinotherium sp.	MPM-PV3532	0.03653966262936592	-0.04797132685780525	0.03692307695746422	0.14361122250556946	0.00968077965080738	0.11019212007522583	0.2685162425041199	0.08103065192699432	0.14258866012096405	0.03819650039076805	0.14978274703025818	0.041587553918361664	0.13030974566936493	0.18971489369869232	-0.07505159080028534	-0.1723000854253769	0.09312909841537476	-0.05979248136281967	-0.04692854359745979	0.046404484659433365	-0.014018241316080093	-0.25584957003593445	0.0940682590007782	-0.043250922113657	-0.26013636589050293	0.0925663486123085	-0.036835357546806335	-0.2399011105298996	-0.08045940101146698	0.041855525225400925	0.004110954236239195	-0.11195046454668045	0.031459588557481766	0.4297688603401184	-0.2137714922428131	-0.04633571580052376	0.21923626959323883	-0.19100411236286163	-0.027917038649320602	0.0722413882613182	-0.17327919602394104	-0.017319459468126297	-0.3674151599407196	0.062058717012405396	-0.08408573269844055	2.452901444358984
Adinotherium ovinum	AMNH9571	0.029636342078447342	-0.047210387885570526	0.05576959252357483	0.1495848000049591	0.012365179136395454	0.11384768784046173	0.2687329649925232	0.12042754888534546	0.1306939572095871	0.034289803355932236	0.13937079906463623	0.05329139903187752	0.1076788529753685	0.1843840330839157	-0.051197350025177	-0.1406283974647522	0.13169912993907928	-0.08450479060411453	-0.03273998200893402	0.04049491137266159	-0.01913435570895672	-0.24270948767662048	0.0927477702498436	-0.03871503844857216	-0.24269208312034607	0.09240555018186569	-0.03828100487589836	-0.26177480816841125	-0.06789720803499222	0.04311850294470787	-0.013432217761874199	-0.1291619837284088	0.0368877537548542	0.4465603232383728	-0.19486436247825623	-0.0707089826464653	0.19441169500350952	-0.21961037814617157	-0.02377297915518284	0.054135262966156006	-0.19852638244628906	-0.020710153505206108	-0.3510530889034271	0.04337577894330025	-0.08658424019813538	2.460374155270874
Adinotherium ovinum	YPM-VPPU15118	0.04114934056997299	-0.06163295358419418	0.03479534387588501	0.1435142457485199	0.010905483737587929	0.08967456966638565	0.2570054233074188	0.07974125444889069	0.12911008298397064	0.03389059752225876	0.11755620688199997	0.04681496322154999	0.13812530040740967	0.15619879961013794	-0.053165845572948456	-0.1660122573375702	0.09506046772003174	-0.07173270732164383	-0.04141170158982277	0.027418600395321846	-0.02027309127151966	-0.2555704116821289	0.09554023295640945	-0.039192039519548416	-0.2666343152523041	0.09784667938947678	-0.04103346914052963	-0.2358923852443695	-0.07001788169145584	0.06252925843000412	0.00275226216763258	-0.09610503911972046	0.03273964300751686	0.4775989353656769	-0.1919669508934021	-0.04843037575483322	0.22608593106269836	-0.18207718431949615	-0.02125874161720276	0.024465711787343025	-0.15291959047317505	-0.005674305371940136	-0.37906670570373535	0.07445185631513596	-0.09490329772233963	2.446448522835942
Adinotherium ovinum	YPM-VPPU15382	0.01304722297936678	-0.042616572231054306	0.05141379311680794	0.15880773961544037	0.009329472668468952	0.09914311021566391	0.31433436274528503	0.08220673352479935	0.13211555778980255	0.04958316311240196	0.12961392104625702	0.04477161541581154	0.14796702563762665	0.13959039747714996	-0.05507797375321388	-0.16651400923728943	0.07374588400125504	-0.0626598596572876	-0.0327783040702343	0.043780986219644547	0.00810137391090393	-0.2565636932849884	0.07954896241426468	-0.04598897695541382	-0.2571125626564026	0.07967951893806458	-0.046589646488428116	-0.28891581296920776	-0.06438421458005905	0.05264776200056076	-0.030650155618786812	-0.1076965406537056	0.03651933744549751	0.43626856803894043	-0.1693069487810135	-0.05977505072951317	0.23773549497127533	-0.1738598644733429	-0.029914753511548042	0.02995823137462139	-0.15323035418987274	-0.01591201312839985	-0.35516732931137085	0.07359860092401505	-0.10879428684711456	2.4501528581376637
Adinotherium ovinum	YPM-PU 15983	0.031015967950224876	-0.04072234407067299	0.0561516247689724	0.1420629620552063	0.03152140974998474	0.10906196385622025	0.25086385011672974	0.10350142419338226	0.1448645144701004	0.06666265428066254	0.14848697185516357	0.048103395849466324	0.11797204613685608	0.1685647815465927	-0.05021502822637558	-0.1804630160331726	0.10138389468193054	-0.06781387329101562	-0.014485010877251625	0.0420476533472538	-0.010849676094949245	-0.2532646059989929	0.09705565124750137	-0.04426144063472748	-0.25314435362815857	0.097308449447155	-0.04460199922323227	-0.23713983595371246	-0.08764729648828506	0.040015123784542084	-0.005109460558742285	-0.11602192372083664	0.02742644026875496	0.43219009041786194	-0.21536043286323547	-0.06551962345838547	0.21340607106685638	-0.2086000144481659	-0.03015025518834591	0.06194581463932991	-0.1767044961452484	-0.025193842127919197	-0.3725132346153259	0.055186253041028976	-0.08701732754707336	2.4652253213305806
Adinotherium sp.	MACN-A 5346	0.03619435802102089	-0.07283489406108856	0.03963649272918701	0.15950745344161987	0.02403455227613449	0.04680569842457771	0.29097166657447815	0.11771935224533081	0.06936770677566528	0.024902988225221634	0.10843679308891296	0.08179479837417603	0.1139276847243309	0.18157242238521576	-0.02132415398955345	-0.18649078905582428	0.09686551988124847	-0.04772869125008583	-0.05211707204580307	0.020664440467953682	-0.014324086718261242	-0.2497592568397522	0.08956043422222137	-0.03200027719140053	-0.2653025984764099	0.09174808114767075	-0.027308396995067596	-0.2555549144744873	-0.06994767487049103	0.009856270626187325	-0.006713452748954296	-0.12420094758272171	0.03573770448565483	0.43880799412727356	-0.20652249455451965	-0.018613046035170555	0.2376200556755066	-0.20122641324996948	-0.006190072745084763	0.06654112786054611	-0.15835461020469666	-0.016250129789114	-0.3525352478027344	0.10248542577028275	-0.09945982694625854	2.5339606362348346
Adinotherium ovinum	MACN-A 923	0.06053543835878372	-0.041500113904476166	0.05245410278439522	0.1467362940311432	7.773173274472356E-4	0.10334796458482742	0.2630055546760559	0.08216015994548798	0.12548398971557617	0.044947367161512375	0.1457154005765915	0.031843189150094986	0.1542365998029709	0.12358010560274124	-0.03927512839436531	-0.20899534225463867	0.0870014950633049	-0.05818847194314003	-0.05582481250166893	0.015300082042813301	-0.016123151406645775	-0.2692669928073883	0.08505893498659134	-0.040078043937683105	-0.27859067916870117	0.09164141863584518	-0.03885503485798836	-0.2517416477203369	-0.04209982976317406	0.03938141092658043	0.0036496364045888186	-0.10559263825416565	0.04221118614077568	0.4100509285926819	-0.19556860625743866	-0.0451955609023571	0.27388739585876465	-0.17692431807518005	-0.03760337084531784	0.07650752365589142	-0.1468125730752945	-0.01831020973622799	-0.3691372573375702	0.07726313918828964	-0.10109288990497589	2.483615638205735
Adinotherium ovinum	MACN-A 926	0.042758919298648834	-0.049498725682497025	0.03921151161193848	0.17432309687137604	5.212933756411076E-4	0.066111259162426	0.2532042860984802	0.11203881353139877	0.0868559181690216	0.027407227084040642	0.15550768375396729	0.05254204571247101	0.13039280474185944	0.20245082676410675	-0.02769322134554386	-0.1951313465833664	0.10949791967868805	-0.04266057536005974	-0.036629099398851395	0.041661445051431656	-0.005403433460742235	-0.25141605734825134	0.09253646433353424	-0.03330181539058685	-0.25741252303123474	0.09661988168954849	-0.029718998819589615	-0.24017857015132904	-0.09871557354927063	0.0027102886233478785	-0.002257943619042635	-0.12503640353679657	0.022674307227134705	0.3981782793998718	-0.21744021773338318	-0.019788352772593498	0.25326767563819885	-0.21224777400493622	-0.011652011424303055	0.06597162038087845	-0.18913666903972626	-0.017016440629959106	-0.3624784052371979	0.08124101907014847	-0.0828704833984375	2.491764080613545
Nesodon imbricatus	YPM-PU 15000	0.06424783915281296	-0.053441599011421204	0.052446745336055756	0.15005257725715637	0.008537834510207176	0.08045560866594315	0.27725616097450256	0.0653710663318634	0.12208176404237747	0.04991254583001137	0.12986482679843903	0.03479750081896782	0.13533951342105865	0.14818143844604492	-0.03615527227520943	-0.19446951150894165	0.09261628985404968	-0.05270715802907944	-0.01802358217537403	0.03382085636258125	2.8033932903781533E-4	-0.27125197649002075	0.10205481201410294	-0.04674207791686058	-0.2879211902618408	0.10869784653186798	-0.05755811557173729	-0.24317219853401184	-0.07115434855222702	0.034061938524246216	0.028286848217248917	-0.12923318147659302	0.05322625860571861	0.39026927947998047	-0.19903098046779633	-0.03519980609416962	0.26574692130088806	-0.1456437110900879	-0.03648766130208969	0.043228838592767715	-0.16050556302070618	-0.0033827610313892365	-0.3895021080970764	0.06986439228057861	-0.1091173067688942	2.68413093576155
Nesodon imbricatus	YPM-PU 15252	0.05295431986451149	-0.06028788536787033	0.03535419702529907	0.1461656093597412	0.023298386484384537	0.06217338889837265	0.26449719071388245	0.08755750954151154	0.10411703586578369	0.04349812865257263	0.12870241701602936	0.04884834587574005	0.14915183186531067	0.16221930086612701	-0.04445634409785271	-0.18801367282867432	0.10379550606012344	-0.04519040882587433	-0.011832473799586296	0.04456097632646561	0.009027300402522087	-0.26845481991767883	0.09594215452671051	-0.03487638756632805	-0.2722371816635132	0.11345119774341583	-0.04743935540318489	-0.27029645442962646	-0.09632229059934616	0.02467348985373974	0.031237605959177017	-0.13101355731487274	0.02181844972074032	0.3849482238292694	-0.19547438621520996	-0.013940372504293919	0.2625538110733032	-0.18126645684242249	-0.017424004152417183	0.05481356009840965	-0.18003161251544952	-0.01374420989304781	-0.3789856731891632	0.08486872911453247	-0.08894113451242447	2.699687032034488
Nesodon imbricatus	YPM-PU 15256	0.05289627984166145	-0.0683334618806839	0.04669313132762909	0.1578536331653595	0.04343472421169281	0.024142909795045853	0.2905670702457428	0.05788225680589676	0.11458619683980942	0.03642217814922333	0.11991994082927704	0.04068366065621376	0.11893074214458466	0.16758428514003754	-0.01167476736009121	-0.200051948428154	0.11398112028837204	-0.04473501816391945	-0.04089747741818428	0.030330395326018333	-0.001575684524141252	-0.2562192380428314	0.10042545944452286	-0.050092533230781555	-0.2698141038417816	0.10831281542778015	-0.04938259348273277	-0.2640649378299713	-0.08243104815483093	0.034183550626039505	0.030203212052583694	-0.1279577612876892	0.04196387156844139	0.4115994870662689	-0.18383586406707764	-0.026757871732115746	0.25374889373779297	-0.1731792688369751	-0.019191527739167213	0.039107903838157654	-0.188472181558609	0.003368909237906337	-0.36028170585632324	0.08233856409788132	-0.10221223533153534	2.7211230419979833
Nesodon imbricatus	MNHN.F.SCZ36	0.050566889345645905	-0.058314356952905655	0.02106865681707859	0.15025712549686432	0.009736493229866028	0.08706381916999817	0.26025545597076416	0.09488359838724136	0.11261183768510818	0.10978425294160843	0.16309651732444763	0.04480373114347458	0.13278694450855255	0.14539337158203125	-0.031141864135861397	-0.21217557787895203	0.09060648083686829	-0.045749492943286896	-8.260486647486687E-4	0.0390266589820385	9.735757485032082E-4	-0.2564241886138916	0.0913933590054512	-0.03674620762467384	-0.3154810070991516	0.09277267754077911	-0.039315447211265564	-0.25057080388069153	-0.07713662832975388	0.02480601705610752	0.01773371733725071	-0.11599940806627274	0.01742803491652012	0.3949616849422455	-0.200870081782341	-0.015714243054389954	0.24567919969558716	-0.1747358739376068	-0.026064567267894745	0.03977367654442787	-0.17183640599250793	-0.018442513421177864	-0.366321325302124	0.07198356091976166	-0.09558134526014328	2.7517137410051333
Nesodon imbricatus	MNHN.F.SCZ52	0.07092472910881042	-0.04979617893695831	0.017919916659593582	0.15590213239192963	0.013917570002377033	0.06760727614164352	0.26096704602241516	0.07927899807691574	0.10911387950181961	0.0603029690682888	0.14790742099285126	0.04064776375889778	0.15078431367874146	0.153610959649086	-0.02288200519979	-0.21046783030033112	0.09911078959703445	-0.04745318740606308	-0.00845181941986084	0.06412293016910553	-2.827685239026323E-5	-0.25112977623939514	0.10117893666028976	-0.03777629882097244	-0.30785053968429565	0.09362801909446716	-0.029638303443789482	-0.2524680197238922	-0.10002604126930237	0.01812734082341194	0.03222972899675369	-0.10772084444761276	0.0123823257163167	0.3950129449367523	-0.2061237245798111	-0.00741141801699996	0.2342781126499176	-0.18435464799404144	-0.01708149164915085	0.05041362717747688	-0.17080608010292053	-0.017935313284397125	-0.3804476857185364	0.06607189029455185	-0.08559221774339676	2.727948687927747
Hoffstetterius imperator	MNHN.BOL.V3291	0.04186505079269409	-0.061259444802999496	0.025661097839474678	0.13710977137088776	0.04620971530675888	0.06994431465864182	0.18969599902629852	0.11009757965803146	0.09633062779903412	0.08364199101924896	0.15083181858062744	0.054629918187856674	0.16250306367874146	0.2091575413942337	-0.01911930739879608	-0.16952340304851532	0.10169222950935364	-0.04501733556389809	-0.005993968341499567	0.05667762830853462	0.009440154768526554	-0.25358864665031433	0.08131849020719528	-0.029874756932258606	-0.3192084729671478	0.09118837118148804	-0.009673938155174255	-0.18671031296253204	-0.0883692130446434	0.0025859689339995384	0.015474330633878708	-0.10311606526374817	0.016541991382837296	0.4308176338672638	-0.25227946043014526	-0.024427689611911774	0.24158035218715668	-0.21600355207920074	-0.028150055557489395	-0.0049482411704957485	-0.1707518994808197	-0.031706634908914566	-0.3627151548862457	0.04460623115301132	-0.08716436475515366	2.683995318189939
Posnanskytherium vizcachanense	MNHN.F.VIZ38	0.011279577389359474	-0.08506555110216141	0.02953825332224369	0.18093863129615784	0.007565068546682596	0.09292364120483398	0.25627875328063965	0.09056374430656433	0.1329648494720459	0.05282656475901604	0.17376789450645447	0.020765626803040504	0.09269379079341888	0.1706431806087494	-0.035248689353466034	-0.18202878534793854	0.11328316479921341	-0.059822361916303635	-0.023572618141770363	0.06486473977565765	-0.01014257688075304	-0.23451104760169983	0.0976635292172432	-0.05931685119867325	-0.32344403862953186	0.10671945661306381	-0.018209002912044525	-0.20444969832897186	-0.05165472626686096	0.028765160590410233	0.01420265156775713	-0.12721772491931915	0.02703111059963703	0.4073127508163452	-0.18971456587314606	-0.036584869027137756	0.2599029242992401	-0.22613781690597534	-0.014866494573652744	0.040663689374923706	-0.18125616014003754	-0.02346387505531311	-0.348093181848526	0.03597575053572655	-0.07433393597602844	2.6340210342566146
Toxodon sp.	MACN-8598	0.013249761424958706	-0.08024945110082626	0.060612425208091736	0.10098150372505188	0.010112407617270947	0.06408080458641052	0.25708574056625366	0.09779825061559677	0.10388864576816559	0.0619087740778923	0.1244271844625473	0.027346156537532806	0.12008332461118698	0.17768560349941254	-0.04284633696079254	-0.14484095573425293	0.09660214930772781	-0.05331761762499809	0.016414180397987366	0.030281761661171913	0.016172535717487335	-0.2520264685153961	0.08723136782646179	-0.048665523529052734	-0.3327956199645996	0.1118832379579544	-0.015830954536795616	-0.1736019402742386	-0.08384531736373901	0.02345687337219715	0.0027432211209088564	-0.10179244726896286	0.04259857162833214	0.4212985634803772	-0.20239436626434326	-0.030563991516828537	0.29377466440200806	-0.19866204261779785	-0.024484584107995033	5.787123227491975E-4	-0.1611059159040451	-0.01849880814552307	-0.3848534822463989	0.09202756732702255	-0.1039482057094574	2.8691601926797645
Oldfieldthomasia debilitata	MACN-A-10376	0.05674014613032341	-0.07873208075761795	0.05146293714642525	0.21168766915798187	0.06386364251375198	0.0989692211151123	0.28299814462661743	0.08311226963996887	0.09520002454519272	0.047429751604795456	0.09677627682685852	0.05488060787320137	0.1312127709388733	0.08306819945573807	-0.004030263051390648	-0.19359451532363892	0.060303591191768646	-0.043428968638181686	-0.07380687445402145	0.04252779483795166	0.005867756903171539	-0.24558530747890472	0.07473676651716232	-0.04001837596297264	-0.2588846981525421	0.07881413400173187	-0.04017680510878563	-0.3027042746543884	0.011261461302638054	-0.009032082743942738	-0.01832086592912674	-0.049429960548877716	0.041676610708236694	0.4635520279407501	-0.16602873802185059	-0.05229772999882698	0.24648407101631165	-0.19223296642303467	-0.02789343148469925	0.010601452551782131	-0.14862722158432007	-0.04021037369966507	-0.35780951380729675	0.04058682173490524	-0.09096913784742355	2.100930607336368
Campanorco inauguralis	MLP79-IV-16-1	0.007799761835485697	-0.03398381173610687	0.05994361266493797	0.11799206584692001	0.09449275583028793	0.11025005578994751	0.3223130702972412	0.09371175616979599	0.10303913801908493	0.017789840698242188	0.14946140348911285	0.054524656385183334	0.17616592347621918	0.09258618950843811	-0.02376697026193142	-0.15862390398979187	0.06215480715036392	-0.04003876820206642	-0.053285155445337296	0.03518310561776161	0.03252152353525162	-0.2153853327035904	0.06528384983539581	-0.02788248285651207	-0.21913914382457733	0.06773357838392258	-0.028898654505610466	-0.286057710647583	-0.0343477763235569	-2.4697804474271834E-4	-0.02348528802394867	-0.09556523710489273	0.03588566556572914	0.5128074288368225	-0.18690882623195648	-0.07224968075752258	0.19729237258434296	-0.1916022151708603	-0.05233766511082649	-0.05371985584497452	-0.1471664309501648	-0.05352811887860298	-0.3424640893936157	0.028966831043362617	-0.09721533954143524	2.0163649893672835
Notopithecus secans	MACN-A-10790	-0.020051347091794014	-0.030921686440706253	0.07024408876895905	0.14959369599819183	0.07190267741680145	0.1156490370631218	0.26531779766082764	0.10444065183401108	0.13404980301856995	0.044794052839279175	0.140578493475914	0.061747509986162186	0.17626814544200897	0.05166972056031227	-0.04709957540035248	-0.1753034144639969	0.08940934389829636	-0.040514711290597916	-0.06334967166185379	0.02427513524889946	0.02814396843314171	-0.21237528324127197	0.0826520249247551	-0.039873842149972916	-0.22414444386959076	0.07604432851076126	-0.038440607488155365	-0.2365500032901764	-0.03341149166226387	0.013645688071846962	-0.05098235607147217	-0.07556203007698059	0.03655226528644562	0.5600860714912415	-0.16822151839733124	-0.10708626359701157	0.18978513777256012	-0.19809135794639587	-0.05155054107308388	-0.08504343032836914	-0.133563831448555	-0.04031461104750633	-0.3180449903011322	-0.001200495520606637	-0.09515222162008286	1.8384692045594782
Santiagorothia chiliensis	SGOPV 2914	0.038406576961278915	-0.07474950700998306	0.08595950901508331	0.14329786598682404	0.04598073661327362	0.09806986898183823	0.31203678250312805	0.03612732142210007	0.0558982789516449	0.06745180487632751	0.10669437050819397	0.05743304267525673	0.18082663416862488	0.07988292723894119	-0.03608512133359909	-0.18175803124904633	0.07550831884145737	-0.03280838578939438	-0.020054735243320465	0.017584694549441338	0.029389632865786552	-0.21767430007457733	0.06968206912279129	-0.03639013692736626	-0.3056708574295044	0.05729841813445091	-0.06817127764225006	-0.2846783697605133	-0.0078031206503510475	-0.01575133204460144	-0.0573052242398262	-0.0767548456788063	0.04793485626578331	0.5454126596450806	-0.10527502000331879	-0.06320894509553909	0.18245816230773926	-0.16248731315135956	-0.01639264076948166	-0.08433853089809418	-0.10666856169700623	-0.01611200161278248	-0.3184104859828949	0.04497949033975601	-0.08976535499095917	2.0882328852960295
Protypotherium sp.	MNHN.F.SCZ178	0.018621809780597687	-0.06180906295776367	0.09744755923748016	0.11724890023469925	0.08665227144956589	0.11692111194133759	0.35738512873649597	0.09200768917798996	0.11817560344934464	0.016750160604715347	0.14043106138706207	0.05729782208800316	0.1825798600912094	0.09179453551769257	-0.04783864691853523	-0.16824795305728912	0.06195015460252762	-0.04169990122318268	-0.03133299574255943	-0.0047307549975812435	0.025485234335064888	-0.2033994346857071	0.06332746893167496	-0.04344068840146065	-0.2142711579799652	0.06538794934749603	-0.046207938343286514	-0.2969127595424652	-0.019387774169445038	0.0026093199849128723	-0.07918068021535873	-0.09039731323719025	0.05044442042708397	0.4977559447288513	-0.13313929736614227	-0.11010855436325073	0.19385208189487457	-0.18503423035144806	-0.039101798087358475	-0.07448471337556839	-0.14874409139156342	-0.031169645488262177	-0.31636422872543335	0.0416913740336895	-0.10881391167640686	1.9881471451130424
Protypotherium australe	YPM15598	0.00591539079323411	-0.09065068513154984	0.06581234186887741	0.14501146972179413	0.08173254132270813	0.10266156494617462	0.3566902279853821	0.07067490369081497	0.1085023581981659	0.018314801156520844	0.13742199540138245	0.050305746495723724	0.18468987941741943	0.11238639801740646	-0.05867782235145569	-0.1721469610929489	0.0741359069943428	-0.039915312081575394	-0.025382716208696365	0.009413049556314945	0.02985183522105217	-0.21751779317855835	0.07197240740060806	-0.03778531029820442	-0.22046157717704773	0.07161132246255875	-0.03806764632463455	-0.2869487702846527	-0.057672616094350815	0.0025527081452310085	-0.028651846572756767	-0.092949278652668	0.04459827393293381	0.4797283113002777	-0.1391788125038147	-0.06795915216207504	0.2136096954345703	-0.167470782995224	-0.030402131378650665	-0.11071345210075378	-0.12758879363536835	-0.023494483903050423	-0.3421367108821869	0.04616242274641991	-0.10798297822475433	2.033596074695534
Protypotherium attenuatum	YPM15665	0.004774905275553465	-0.0641399696469307	0.07719119638204575	0.14416268467903137	0.06398756057024002	0.11079458892345428	0.36042308807373047	0.0854613333940506	0.0953921303153038	0.022300390526652336	0.12417569756507874	0.06108127534389496	0.16548575460910797	0.12363214790821075	-0.04819962754845619	-0.17308560013771057	0.07573561370372772	-0.03831321746110916	-0.037318155169487	0.01036707405000925	0.015532796271145344	-0.2184963822364807	0.06481334567070007	-0.039809729903936386	-0.22354862093925476	0.06139088422060013	-0.04059941694140434	-0.2711903154850006	-0.04892779886722565	-8.22309113573283E-4	-0.048201385885477066	-0.0885661393404007	0.05022561177611351	0.5078069567680359	-0.15173126757144928	-0.07467149198055267	0.19988761842250824	-0.1680699735879898	-0.03698673099279404	-0.11302749812602997	-0.13863924145698547	-0.021651534363627434	-0.3199734687805176	0.050510723143815994	-0.1091635525226593	1.9842869153685505
Protypotherium sp.	AMNH 9260	0.0516255684196949	-0.07658218592405319	0.1132381409406662	0.10991345345973969	0.0884406790137291	0.11102927476167679	0.36019471287727356	0.07664363086223602	0.08054967224597931	0.06251134723424911	0.13206139206886292	0.08067731559276581	0.1953016221523285	0.0966830924153328	-0.05666345730423927	-0.17374244332313538	0.06373963505029678	-0.02943071909248829	-0.06727751344442368	-0.010812070220708847	0.013099249452352524	-0.2195056676864624	0.06031884253025055	-0.03818732500076294	-0.21872515976428986	0.058765240013599396	-0.03755656257271767	-0.28713494539260864	-0.029168423265218735	-0.019680054858326912	-0.05269060656428337	-0.10115787386894226	0.04166129603981972	0.48896002769470215	-0.12115280330181122	-0.08205078542232513	0.19560247659683228	-0.1627715826034546	-0.029016321524977684	-0.12287793308496475	-0.13225312530994415	-0.024999290704727173	-0.3221549689769745	0.05724553391337395	-0.12267044931650162	2.0470889779276984
Protypotherium sp.	AMNH 9226	0.013869534246623516	-0.0779457837343216	0.07383586466312408	0.14497891068458557	0.08348763734102249	0.08127913624048233	0.3482041656970978	0.05119108408689499	0.08213217556476593	0.036179255694150925	0.15118496119976044	0.06482544541358948	0.17214615643024445	0.1295870542526245	-0.05775146558880806	-0.18512026965618134	0.08883833140134811	-0.03434314206242561	-0.03438657149672508	-0.012170462869107723	0.03622254729270935	-0.22439561784267426	0.07755356281995773	-0.039533279836177826	-0.22258593142032623	0.07771748304367065	-0.039457861334085464	-0.2584770619869232	-0.05914009362459183	0.0029175770469009876	-0.07895858585834503	-0.11138863116502762	0.03603387996554375	0.49176132678985596	-0.1206728145480156	-0.05766706168651581	0.21553784608840942	-0.17330490052700043	-0.01839122176170349	-0.09482157230377197	-0.16406215727329254	-0.018764467909932137	-0.32393163442611694	0.05912471562623978	-0.11133812367916107	2.0843888196382143
Protypotherium sp.	AMNH 9286	0.004263856448233128	-0.06771209090948105	0.07233533263206482	0.15499180555343628	0.058886390179395676	0.10283367335796356	0.3176082372665405	0.06497745960950851	0.11391328275203705	0.02183101885020733	0.13021570444107056	0.05052163451910019	0.19479283690452576	0.09612488746643066	-0.07269473373889923	-0.16982616484165192	0.07737816125154495	-0.04336360841989517	-0.032984908670186996	0.009214497171342373	0.026300115510821342	-0.2201707661151886	0.07532496005296707	-0.040566716343164444	-0.22113947570323944	0.07551926374435425	-0.04010159894824028	-0.27862510085105896	-0.05461276322603226	0.005552053917199373	-0.061012133955955505	-0.08245480805635452	0.05655832961201668	0.5087066292762756	-0.1402534693479538	-0.07399553805589676	0.22000816464424133	-0.16314268112182617	-0.02860897034406662	-0.08726146817207336	-0.1200307309627533	-0.036215201020240784	-0.35118257999420166	0.040565211325883865	-0.09246806055307388	2.043150709630206
Protypotherium sp.	AMNH 9534	0.016152607277035713	-0.0637829527258873	0.08169721812009811	0.14304715394973755	0.062554731965065	0.09730476886034012	0.3422357439994812	0.058824531733989716	0.1061519980430603	0.08944505453109741	0.15903446078300476	0.06516464799642563	0.1676497757434845	0.10607793927192688	-0.05870915576815605	-0.1769302934408188	0.05878815799951553	-0.032898519188165665	-0.026577765122056007	0.0019834828563034534	0.016769643872976303	-0.22092534601688385	0.06265290081501007	-0.03925871104001999	-0.22078926861286163	0.0632980689406395	-0.04033232480287552	-0.32502540946006775	-0.04874168336391449	-0.008611421100795269	-0.052262503653764725	-0.08939746022224426	0.05014018341898918	0.47946420311927795	-0.11547340452671051	-0.07770662009716034	0.2031441479921341	-0.16398058831691742	-0.02387401834130287	-0.08709990978240967	-0.15251584351062775	-0.020570674911141396	-0.3315281867980957	0.06067763641476631	-0.11526702344417572	2.060091511356433
Protypotherium australe	YPM-PU 15189	-0.011242013424634933	-0.051050227135419846	0.07846847176551819	0.1291540116071701	0.06790495663881302	0.10913770645856857	0.38872605562210083	0.05649888515472412	0.09210453182458878	0.010994497686624527	0.125978022813797	0.07066024839878082	0.1788363754749298	0.07425059378147125	-0.05536399781703949	-0.15318213403224945	0.06198875233530998	-0.027655117213726044	-0.048237573355436325	-0.0013391125248745084	0.018366316333413124	-0.23236089944839478	0.06805021315813065	-0.03779766336083412	-0.2312491536140442	0.06953511387109756	-0.038107436150312424	-0.27676042914390564	-0.016462456434965134	0.0025975569151341915	-0.08635099977254868	-0.08585100620985031	0.05387914925813675	0.5008240342140198	-0.1250639706850052	-0.08486974239349365	0.19872735440731049	-0.1461908221244812	-0.030756326392292976	-0.03365541622042656	-0.14434488117694855	-0.021502187475562096	-0.33422374725341797	0.04609593003988266	-0.1291615217924118	2.0676674686741663
Protypotherium sp.	YPM-PU 15650	0.0294826440513134	-0.06776733696460724	0.09081067889928818	0.10544657707214355	0.10497713088989258	0.07783140242099762	0.32603225111961365	0.08500009775161743	0.09893283247947693	0.05388184264302254	0.10581886768341064	0.08172991871833801	0.2038007527589798	0.11268983781337738	-0.05265361815690994	-0.13494428992271423	0.089240163564682	-0.030016032978892326	-0.030594507232308388	0.008528105914592743	0.017308443784713745	-0.23565879464149475	0.07253877818584442	-0.04066496342420578	-0.23352837562561035	0.07227092981338501	-0.03856253623962402	-0.2804519832134247	-0.06713556498289108	0.0065071298740804195	-0.05045187473297119	-0.0945253074169159	0.05103067681193352	0.4900805950164795	-0.13298383355140686	-0.08173644542694092	0.20095889270305634	-0.18694695830345154	-0.02628989703953266	-0.11038077622652054	-0.15730881690979004	-0.0334688164293766	-0.33367297053337097	0.05560389161109924	-0.1207587867975235	1.9921926489538053
Protypotherium australe	MACN-A 3882	-0.005360237788408995	-0.06753642857074738	0.07963911443948746	0.19895586371421814	0.03081878274679184	0.11187035590410233	0.3074522614479065	0.12908513844013214	0.0885581448674202	0.026138462126255035	0.1258915811777115	0.06586036831140518	0.17696847021579742	0.09016004949808121	-0.052094608545303345	-0.17317576706409454	0.08084886521100998	-0.03017982468008995	-0.051502641290426254	0.0020881507080048323	0.021255144849419594	-0.2131379246711731	0.09110170602798462	-0.04423898085951805	-0.21449872851371765	0.08882097154855728	-0.04248100519180298	-0.2861216366291046	-0.05278885364532471	0.005371219478547573	-0.06646722555160522	-0.1020161435008049	0.04837026074528694	0.4987991154193878	-0.12900997698307037	-0.08550386875867844	0.21156646311283112	-0.18217316269874573	-0.025978337973356247	-0.08999226987361908	-0.1490798145532608	-0.02259734459221363	-0.31962427496910095	0.043789107352495193	-0.1178506463766098	2.072868292486105
Interatherium sp.	MNHN.F.SCZ173	0.00614604726433754	-0.05112482234835625	0.1057986244559288	0.09774219244718552	0.07344824820756912	0.1328507661819458	0.34327325224876404	0.05399007350206375	0.11827030032873154	0.014016108587384224	0.1702032834291458	0.06234302371740341	0.15643829107284546	0.10176396369934082	-0.07260802388191223	-0.16937831044197083	0.07227027416229248	-0.04917243495583534	-0.03069433569908142	0.007579413242638111	0.05259304121136665	-0.2080538272857666	0.06813302636146545	-0.05796803534030914	-0.2168809026479721	0.07083053141832352	-0.06274842470884323	-0.25624656677246094	-0.04276087135076523	0.022007720544934273	-0.055644042789936066	-0.10416103899478912	0.06818632036447525	0.48503145575523376	-0.1451835334300995	-0.1179419755935669	0.25117865204811096	-0.173845574259758	-0.05433192104101181	-0.106948122382164	-0.14337481558322906	-0.026210227981209755	-0.3099799156188965	0.04223182424902916	-0.12106876075267792	1.9526007102537044
Interatherium sp.	MPM 3469	-0.024436067789793015	-0.032174140214920044	0.11900227516889572	0.13079164922237396	0.043360546231269836	0.13313180208206177	0.3626152575016022	0.033881742507219315	0.11376362293958664	0.0030434373766183853	0.15998877584934235	0.05673447251319885	0.15228553116321564	0.0846833810210228	-0.09658858180046082	-0.12072784453630447	0.07092397660017014	-0.06108061596751213	-0.05367433652281761	-0.030693329870700836	0.0647268071770668	-0.21325355768203735	0.05396575480699539	-0.061010438948869705	-0.21727222204208374	0.05202638730406761	-0.05845123901963234	-0.28465569019317627	-0.03652462363243103	0.04676757752895355	-0.06426452100276947	-0.09991537034511566	0.06968314945697784	0.5035869479179382	-0.12708202004432678	-0.10537634044885635	0.23314663767814636	-0.1320771872997284	-0.05078701674938202	-0.09442468732595444	-0.09892292320728302	-0.04422781616449356	-0.3127605617046356	0.05855903401970863	-0.12628766894340515	1.942741871821171
Interatherium excavatum	YPM-PU 15043	-0.019935818389058113	-0.019370872527360916	0.09839986264705658	0.08126052469015121	0.0719771608710289	0.12169654667377472	0.3524050712585449	0.017090147361159325	0.11684907972812653	-0.002950767520815134	0.15976378321647644	0.04985111206769943	0.16300959885120392	0.11007815599441528	-0.0737806111574173	-0.12070418149232864	0.09317285567522049	-0.06103912368416786	-0.041374918073415756	-0.0024257428012788296	0.054465070366859436	-0.21609988808631897	0.056788478046655655	-0.05355432629585266	-0.2193315327167511	0.06301221996545792	-0.058728061616420746	-0.22603479027748108	-0.0566745325922966	0.04997792840003967	-0.06152963638305664	-0.11530888825654984	0.06594816595315933	0.5200062394142151	-0.1571015864610672	-0.10479094088077545	0.22551462054252625	-0.14488005638122559	-0.05417009815573692	-0.09547901898622513	-0.11428780108690262	-0.03200898319482803	-0.3387555181980133	0.038166653364896774	-0.11911563575267792	1.9258633991845135
Interatherium sp.	MPM 3471	-0.02197934128344059	-0.005331478547304869	0.10098712146282196	0.11144308745861053	0.07449150830507278	0.11940932273864746	0.3495447337627411	0.01991567201912403	0.11575336009263992	-0.01697918213903904	0.20332714915275574	0.014906331896781921	0.18281681835651398	0.10497989505529404	-0.06522092968225479	-0.11184372007846832	0.07050645351409912	-0.0393424928188324	-0.013788092881441116	-0.017425980418920517	0.04323833808302879	-0.20234383642673492	0.04434308782219887	-0.040038179606199265	-0.20573095977306366	0.051020607352256775	-0.04420570656657219	-0.2718053162097931	-0.061037465929985046	0.010071545839309692	-0.08161499351263046	-0.11900068074464798	0.06129014119505882	0.5174949765205383	-0.11439060419797897	-0.10663215070962906	0.19817888736724854	-0.16940797865390778	-0.03935437276959419	-0.10877437889575958	-0.1463293433189392	-0.031049862504005432	-0.32461872696876526	0.06433914601802826	-0.09981247782707214	1.9552065000300733
Interatherium extensum	AMNH 9299	-0.033990975469350815	-0.03860433027148247	0.11758716404438019	0.1213872879743576	0.030737264081835747	0.14547477662563324	0.3928419351577759	0.02702300250530243	0.0845082700252533	0.02741781435906887	0.20338335633277893	0.05986221134662628	0.13415256142616272	0.08081778138875961	-0.07215209305286407	-0.12366702407598495	0.09325716644525528	-0.057097427546978	-0.04997832700610161	0.020823076367378235	0.05215807259082794	-0.21738207340240479	0.06090851500630379	-0.0676078125834465	-0.21730104088783264	0.06055629998445511	-0.06956861913204193	-0.28879451751708984	-0.06288892030715942	0.0019118399359285831	-0.06985286623239517	-0.11556610465049744	0.07120998203754425	0.4810452163219452	-0.11923323571681976	-0.09741615504026413	0.1857120841741562	-0.13838167488574982	-0.04220319166779518	-0.011131064034998417	-0.14905256032943726	-0.03179256618022919	-0.3304590582847595	0.046220339834690094	-0.09487444907426834	1.9289464157770342
Interatherium robustum	YPM-PU 15300	0.04146734997630119	-0.06445199996232986	0.08885073661804199	0.15873600542545319	0.03591710329055786	0.09372583776712418	0.36457085609436035	0.03532097488641739	0.09226422756910324	-0.08855568617582321	0.16625426709651947	0.08990862220525742	0.1783818006515503	0.1319010853767395	-0.09652254730463028	-0.10842827707529068	0.09899967163801193	-0.05325497314333916	-0.014354398474097252	0.005748153198510408	0.024078689515590668	-0.20939989387989044	0.06177744269371033	-0.05539211258292198	-0.2125370353460312	0.06054231896996498	-0.05445018783211708	-0.28792881965637207	-0.051921747624874115	0.01941990852355957	-0.05573202297091484	-0.11885683238506317	0.06851392239332199	0.48252153396606445	-0.09918001294136047	-0.06679446995258331	0.18919424712657928	-0.16089686751365662	-0.029745226725935936	-0.10748885571956635	-0.16185443103313446	-0.021952735260128975	-0.33044683933258057	0.060700856149196625	-0.09864968806505203	1.9384182632136109
Archaeohyrax suniensis	MACN-A52-617	0.061930861324071884	-0.060163918882608414	0.06928985565900803	0.17049941420555115	0.06263173371553421	0.09604737907648087	0.2637467682361603	0.08211930841207504	0.08820197731256485	0.061358027160167694	0.08849558234214783	0.08609449863433838	0.14815697073936462	0.10260938853025436	-0.042937956750392914	-0.196674644947052	0.08176572620868683	-0.044282086193561554	-0.016580110415816307	0.029565677046775818	0.03742145746946335	-0.23493216931819916	0.0774901807308197	-0.05174797773361206	-0.24946360290050507	0.0773383229970932	-0.05318981781601906	-0.3475330173969269	-0.02609393186867237	-0.005786039866507053	0.005586236249655485	-0.09343492984771729	0.04344492405653	0.4738786518573761	-0.15954717993736267	-0.07158370316028595	0.2313060164451599	-0.17506803572177887	-0.0356307253241539	-0.0358714684844017	-0.1452309638261795	-0.003948225639760494	-0.33540797233581543	0.057523030787706375	-0.11139355599880219	2.231223800164617
Hemihegetotherium trilobus	MNHN.BOL.V8628	0.06289868801832199	-0.05109517648816109	0.1141645535826683	0.17322120070457458	0.06655320525169373	0.11399541795253754	0.2803170382976532	0.06805804371833801	0.08986880630254745	0.0027331686578691006	0.03589408099651337	0.09203965961933136	0.1070212721824646	0.09987221658229828	-0.056986432522535324	-0.20213770866394043	0.09891089051961899	-0.0670056864619255	-0.020800717175006866	0.03290911763906479	0.020881734788417816	-0.2254483550786972	0.1010952740907669	-0.0678706094622612	-0.24783030152320862	0.09480613470077515	-0.0714832991361618	-0.2686866521835327	-0.020619934424757957	0.01998664066195488	-0.02475648932158947	-0.1011449545621872	0.05973471328616142	0.4740852117538452	-0.15042489767074585	-0.09023693948984146	0.2660686671733856	-0.17802958190441132	-0.038500864058732986	-0.03333006054162979	-0.16034391522407532	-0.003281238256022334	-0.3433550000190735	0.06355948001146317	-0.11530645936727524	2.2145262935698287
Hegetotherium mirabile	YPM-PU 15542	0.03249751031398773	-0.052962224930524826	0.10578632354736328	0.21553978323936462	0.07425994426012039	0.11005456000566483	0.2975722551345825	0.08848892152309418	0.10069544613361359	-0.04693550989031792	-0.035982534289360046	0.07906068116426468	0.1304858773946762	0.10649333894252777	-0.07595331221818924	-0.17892538011074066	0.09485793113708496	-0.055052150040864944	-0.04194788634777069	0.019339827820658684	-3.9511360228061676E-4	-0.20837529003620148	0.09412404894828796	-0.05756085738539696	-0.21718086302280426	0.09652688354253769	-0.059597063809633255	-0.303602933883667	-0.011313104070723057	0.008041230030357838	-0.03134908527135849	-0.09085822105407715	0.06803061068058014	0.48539915680885315	-0.1262858808040619	-0.10124015808105469	0.24425601959228516	-0.18020591139793396	-0.01706596277654171	-0.04722389578819275	-0.14347581565380096	0.0039457110688090324	-0.33020979166030884	0.06699277460575104	-0.10874995589256287	2.1190995795627767
Hegetotherium mirabile	AMNH 9156	0.04556135833263397	-0.05777929350733757	0.09581402689218521	0.17519822716712952	0.0958511158823967	0.09763330966234207	0.33330050110816956	0.06788799911737442	0.0942721739411354	-0.07977902144193649	-0.040395088493824005	0.05504301190376282	0.12154644727706909	0.11026022583246231	-0.05819615721702576	-0.1547602117061615	0.09153860807418823	-0.053947821259498596	-0.020042646676301956	0.029844289645552635	0.009504398331046104	-0.22007359564304352	0.08803826570510864	-0.0421132892370224	-0.21959416568279266	0.08780031651258469	-0.03983241692185402	-0.29761892557144165	-0.006894730497151613	-0.008203652687370777	-0.03791482746601105	-0.07166013866662979	0.061718691140413284	0.49494823813438416	-0.14634424448013306	-0.08530405908823013	0.26869261264801025	-0.1727289855480194	-0.023124974220991135	-0.08335714042186737	-0.12719470262527466	-7.715543615631759E-4	-0.3261069059371948	0.05177634209394455	-0.10249169170856476	2.1206991142214893
Hegetotherium mirabile	MPM 3526	0.02221328392624855	-0.04103006049990654	0.12109145522117615	0.1800394058227539	0.035396236926317215	0.09834621846675873	0.26592695713043213	0.04589637368917465	0.09540046006441116	-0.025230184197425842	0.06664309650659561	0.08880988508462906	0.1266694962978363	0.10506684333086014	-0.08201712369918823	-0.16761820018291473	0.08908558636903763	-0.052890561521053314	-0.03360442444682121	0.0030517051927745342	-0.0060079582035541534	-0.21082131564617157	0.09009480476379395	-0.053359925746917725	-0.2210930585861206	0.08812437206506729	-0.056635212153196335	-0.3033752739429474	-0.015256593003869057	0.017322463914752007	-0.024610549211502075	-0.10283944755792618	0.06412708014249802	0.5042285323143005	-0.1377560794353485	-0.10259243100881577	0.2758822441101074	-0.15653567016124725	-0.024211682379245758	-0.03984583541750908	-0.1418069303035736	0.012552687898278236	-0.34876108169555664	0.07186572253704071	-0.11993536353111267	2.0821965963475675
Pachyrukhos typicus	MACN-A-10269	0.06233494356274605	-0.06355739384889603	0.09908629208803177	0.25029391050338745	0.11055822670459747	0.09764112532138824	0.32739850878715515	0.08198321610689163	0.09508460015058517	-0.07136763632297516	-0.02643897943198681	0.07637911289930344	0.129021555185318	0.09210361540317535	-0.052551403641700745	-0.14960326254367828	0.09428266435861588	-0.0476713627576828	-0.048982102423906326	0.004612283315509558	0.025367626920342445	-0.2125898003578186	0.08374590426683426	-0.044532060623168945	-0.24906718730926514	0.08431080728769302	-0.05953327938914299	-0.3333057165145874	-0.004578045569360256	-0.022971373051404953	-0.005637339781969786	-0.07707702368497849	0.07004165649414062	0.42537006735801697	-0.13727553188800812	-0.07706272602081299	0.2508562505245209	-0.16859188675880432	-0.03495960682630539	-0.03768123686313629	-0.13607625663280487	-0.007493040524423122	-0.3370409607887268	0.06199837476015091	-0.11682558059692383	1.9698074520137347
Pachyrukhos typicus	MACN-A-1251	0.08199767023324966	-0.052033085376024246	0.10321319848299026	0.24624834954738617	0.10848629474639893	0.10047899186611176	0.3369961977005005	0.05147727206349373	0.10866160690784454	-0.07653222233057022	-0.024149145931005478	0.0663105770945549	0.1320333480834961	0.09019221365451813	-0.05504852905869484	-0.16700544953346252	0.08524613082408905	-0.05282450467348099	-0.049106013029813766	0.010649452917277813	0.011590554378926754	-0.2211381494998932	0.08631009608507156	-0.05796688422560692	-0.24940910935401917	0.09406542778015137	-0.06046130508184433	-0.29657459259033203	-0.021593598648905754	-0.006544011645019054	4.386046784929931E-4	-0.07644467055797577	0.06086031720042229	0.41268402338027954	-0.12628524005413055	-0.07405822724103928	0.2749381959438324	-0.16642366349697113	-0.026871833950281143	-0.07515629380941391	-0.1257125288248062	-0.005517954006791115	-0.35041460394859314	0.06621502339839935	-0.11182200908660889	1.960397706884347
Pachyrukhos moyani	AMNH 9283	0.05734584480524063	-0.07016557455062866	0.10548289120197296	0.20765630900859833	0.09704772382974625	0.08848528563976288	0.34529924392700195	0.03480657935142517	0.0807793140411377	-0.05522637441754341	-0.018952950835227966	0.08934693783521652	0.09570042788982391	0.09299665689468384	-0.0500609390437603	-0.16138066351413727	0.08335768431425095	-0.04885757341980934	-0.06560717523097992	0.012974816374480724	0.016872858628630638	-0.2107040286064148	0.08408930152654648	-0.05846970155835152	-0.25117671489715576	0.09096135199069977	-0.06439800560474396	-0.3175518810749054	-0.006295588333159685	-0.016659291461110115	-0.013032590039074421	-0.028445199131965637	0.07827924191951752	0.4401215612888336	-0.13431167602539062	-0.07898501306772232	0.283767431974411	-0.17097903788089752	-0.015805115923285484	-0.008533941581845284	-0.13396432995796204	-0.017108453437685966	-0.3466774821281433	0.0668802261352539	-0.1089024618268013	1.9423822274454283
Paedotherium insigne	MLP91-IV-5-136	0.06849657744169235	-0.06597084552049637	0.09811223298311234	0.20525793731212616	0.11619509756565094	0.10158427804708481	0.335838258266449	0.06106910482048988	0.10103694349527359	-0.07076921314001083	-0.027090346440672874	0.07891512662172318	0.13440680503845215	0.08757230639457703	-0.06917382031679153	-0.1552942544221878	0.09530920535326004	-0.06208600848913193	-0.06259848177433014	0.0019083974184468389	0.01913919486105442	-0.21276172995567322	0.09193482995033264	-0.05334102734923363	-0.24756258726119995	0.0917370542883873	-0.05262422561645508	-0.31031256914138794	-0.019281504675745964	0.006116439122706652	-0.010486295446753502	-0.07579401880502701	0.0656341016292572	0.4060251712799072	-0.13841679692268372	-0.07133615761995316	0.3152204155921936	-0.1646171510219574	-0.036089424043893814	-0.05563556030392647	-0.12384753674268723	-0.010937578044831753	-0.33982449769973755	0.06929218024015427	-0.11495008319616318	1.9465687239296092
Paedotherium bonaerense	MACN-A-7214	0.07666139304637909	-0.0696980208158493	0.09721768647432327	0.23621691763401031	0.10456382483243942	0.11709548532962799	0.33543330430984497	0.07850275188684464	0.10363397747278214	-0.08158422261476517	-0.022284390404820442	0.061287444084882736	0.14266136288642883	0.0941196158528328	-0.056482162326574326	-0.15606853365898132	0.0887719914317131	-0.05605852231383324	-0.05358395352959633	0.005944038741290569	0.01717418245971203	-0.21214863657951355	0.09097862243652344	-0.058295659720897675	-0.25086694955825806	0.09601996093988419	-0.06277759373188019	-0.3104148805141449	-0.01619434356689453	0.0013540813233703375	-0.01282157190144062	-0.07880833745002747	0.048789698630571365	0.41870370507240295	-0.1343102902173996	-0.08057332038879395	0.2588871419429779	-0.16580206155776978	-0.023488694801926613	-0.04541734233498573	-0.13600702583789825	-0.004899539984762669	-0.3456577956676483	0.0642036497592926	-0.10397706180810928	1.9539467702785989
Tremacyllus impressus	MACN-A-2434	0.042002011090517044	-0.06800643354654312	0.11138349771499634	0.23553214967250824	0.11257576197385788	0.09077116847038269	0.3374273180961609	0.09265405684709549	0.11566706001758575	-0.04663309454917908	-0.025815486907958984	0.05690687149763107	0.13300348818302155	0.11538819968700409	-0.06755348294973373	-0.1460605263710022	0.09981682151556015	-0.042770370841026306	-0.05560274422168732	0.002870643977075815	0.02051423490047455	-0.22018036246299744	0.08498523384332657	-0.046383727341890335	-0.25667354464530945	0.08809876441955566	-0.04881896451115608	-0.29218974709510803	-0.015533218160271645	-0.04139559715986252	-0.009465150535106659	-0.08264467120170593	0.07166895270347595	0.43706631660461426	-0.1588316410779953	-0.05735841765999794	0.24800121784210205	-0.17394298315048218	-0.05142780765891075	-0.06417237967252731	-0.11181574314832687	-0.023473868146538734	-0.34205499291419983	0.04020068049430847	-0.0877295508980751	1.821797851253674
Trachytherus ramirezi	MUSM-350	0.013841778039932251	-0.06071052700281143	0.049080535769462585	0.1769760251045227	0.04327967017889023	0.09754930436611176	0.3020898103713989	0.0782100260257721	0.09742014855146408	0.04078197479248047	0.09794151037931442	0.06912701576948166	0.18330346047878265	0.1259796917438507	-0.03762734308838844	-0.20026683807373047	0.07474825531244278	-0.05586056783795357	-0.03702659159898758	0.027471506968140602	0.02217545360326767	-0.23009490966796875	0.0685337483882904	-0.05523232743144035	-0.26060280203819275	0.0708082839846611	-0.04627842828631401	-0.2828311324119568	-0.04002249985933304	0.015219402499496937	-0.018415268510580063	-0.07669364660978317	0.041694384068250656	0.5062215328216553	-0.15868841111660004	-0.06874038279056549	0.20960792899131775	-0.16888491809368134	-0.024484392255544662	-0.07777557522058487	-0.13238036632537842	-0.011184776201844215	-0.32580944895744324	0.050407662987709045	-0.09285804629325867	2.3091618201514663
Trachytherus alloxus	MNHN.BOL.V6355	0.02698749117553234	-0.06912896037101746	0.06937476992607117	0.11305811256170273	0.06803596764802933	0.09479312598705292	0.3010721206665039	0.08741499483585358	0.10542257875204086	-0.006743965670466423	0.10436303913593292	0.058925069868564606	0.17502127587795258	0.10501494258642197	-0.040176425129175186	-0.20349037647247314	0.097918801009655	-0.06195754557847977	-0.05654396116733551	0.02238892950117588	0.021493403241038322	-0.21057705581188202	0.09643622487783432	-0.0626969262957573	-0.2832030951976776	0.11196284741163254	-0.05220593139529228	-0.24399687349796295	-0.0471479631960392	0.03251393511891365	0.02291114255785942	-0.11935602128505707	0.05424877256155014	0.4650545120239258	-0.16570258140563965	-0.0736173689365387	0.24796514213085175	-0.1840737909078598	-0.04318289831280708	-0.014277256093919277	-0.1779533177614212	-0.00587190268561244	-0.33323726058006287	0.06982686370611191	-0.09706265479326248	2.3382205494451016
Trachytherus spegazzinianus	UNPSJB PV 112	0.05854826420545578	-0.0792771577835083	0.03750341758131981	0.11585468798875809	0.04544014856219292	0.11638376861810684	0.27923527359962463	0.11423971503973007	0.10596639662981033	0.011081244796514511	0.07977231591939926	0.08324635773897171	0.1876535564661026	0.1269511580467224	-0.057007864117622375	-0.18027657270431519	0.09175555408000946	-0.06683056056499481	-0.05449068918824196	0.03374391794204712	0.027661291882395744	-0.2237364500761032	0.08237417787313461	-0.061056289821863174	-0.28459516167640686	0.09912169724702835	-0.06423047930002213	-0.2909872829914093	-0.020613759756088257	0.027135126292705536	0.016829168424010277	-0.09807189553976059	0.026632072404026985	0.4769604206085205	-0.18698495626449585	-0.07380568236112595	0.20628668367862701	-0.18128366768360138	-0.03195478022098541	0.015379185788333416	-0.15532594919204712	8.70937539730221E-4	-0.3337423503398895	0.048158686608076096	-0.07051371037960052	2.4546653646851286
Plesiotypotherium achirense	MNHN.F.ACH23	0.038071878254413605	-0.0645977184176445	0.09200157225131989	0.1331978142261505	0.04732953757047653	0.10097528249025345	0.3212205171585083	0.050664566457271576	0.11546417325735092	-0.03805137798190117	0.029746318235993385	0.06875257939100266	0.1607951521873474	0.13089816272258759	-0.07723046839237213	-0.158823624253273	0.08435159176588058	-0.07300615310668945	-0.04248660057783127	0.05520739406347275	0.001972973346710205	-0.19827234745025635	0.0792912170290947	-0.07047326117753983	-0.2666850984096527	0.09816679358482361	-0.04858678951859474	-0.313040167093277	-0.04373524338006973	0.030689658597111702	0.007029768079519272	-0.07352256774902344	0.08371967822313309	0.476786345243454	-0.15111583471298218	-0.09149423986673355	0.21304459869861603	-0.1586662083864212	-0.02845706045627594	0.01607445999979973	-0.15462446212768555	-0.0026006062980741262	-0.34886133670806885	0.07060644030570984	-0.10172733664512634	2.35708913429639
Plesiotypotherium achirense	MNHN.F.ACH26	0.027578607201576233	-0.05213618278503418	0.10050201416015625	0.09823401272296906	0.06788896024227142	0.09955544769763947	0.31882748007774353	0.03865610435605049	0.11555925011634827	-0.036191266030073166	0.03147147595882416	0.08102843165397644	0.1548253446817398	0.13802775740623474	-0.07617181539535522	-0.147365003824234	0.07749595493078232	-0.060320183634757996	-0.023052841424942017	0.06361472606658936	0.006716931704431772	-0.2020794004201889	0.08218342065811157	-0.07432389259338379	-0.26625725626945496	0.09956740587949753	-0.07651171088218689	-0.30806684494018555	-0.042280908674001694	0.03828861936926842	-0.01140411663800478	-0.07188938558101654	0.08194812387228012	0.4776104986667633	-0.1664661467075348	-0.09576787054538727	0.23472100496292114	-0.16557464003562927	-0.045483577996492386	0.023263709619641304	-0.1580541729927063	-0.007656114175915718	-0.340643972158432	0.0574956052005291	-0.08736366778612137	2.3899406358418482
Eutypotherium (Tachytypotherium) superans	MACN-A-11079	0.024355648085474968	-0.04912656173110008	0.0821133553981781	0.19711454212665558	0.05979545786976814	0.10039626061916351	0.3182353973388672	0.07229407131671906	0.11094766855239868	-0.027929605916142464	0.02513679675757885	0.07128371298313141	0.12245214730501175	0.14467623829841614	-0.06625291705131531	-0.1508113145828247	0.07895348221063614	-0.05963003262877464	-0.035589832812547684	0.039228763431310654	0.006801404990255833	-0.18575125932693481	0.07888643443584442	-0.0519937239587307	-0.2583736479282379	0.1070285364985466	-0.06326013058423996	-0.329348087310791	-0.052896611392498016	0.0156941469758749	-0.014451181516051292	-0.06794489175081253	0.05859140679240227	0.4817122220993042	-0.13083337247371674	-0.0880381241440773	0.19754798710346222	-0.20511986315250397	-0.02117251791059971	-0.007870047353208065	-0.1687147468328476	0.0037792851217091084	-0.331292986869812	0.06863623857498169	-0.09925980120897293	2.341445890744506
Mesotherium (Typotheriodon) bravardi	MACN-2924	0.04154495522379875	-0.06853973865509033	0.09239079803228378	0.13017472624778748	0.0562436617910862	0.11049070954322815	0.29010239243507385	0.049506526440382004	0.11903909593820572	-0.04542462155222893	0.03259089216589928	0.10168195515871048	0.1394917517900467	0.16937950253486633	-0.11483151465654373	-0.15626728534698486	0.07688374817371368	-0.07483819127082825	-0.016952186822891235	0.03605126962065697	0.004531034734100103	-0.1956249624490738	0.0803569033741951	-0.06918121874332428	-0.26606422662734985	0.10660305619239807	-0.06604437530040741	-0.30397436022758484	-0.034627363085746765	0.05147334933280945	0.01150282472372055	-0.08939945697784424	0.07314865291118622	0.4443776309490204	-0.16239796578884125	-0.0856456533074379	0.2557271420955658	-0.18342213332653046	-0.029770880937576294	0.023683711886405945	-0.14686903357505798	-0.010661344043910503	-0.35229748487472534	0.0776401236653328	-0.1017824187874794	2.4462232796810084
Mesotherium (Typotheriodon) extensum	MACN-2925	0.029699405655264854	-0.060494564473629	0.09081128984689713	0.14613008499145508	0.04903560131788254	0.10757485777139664	0.30119258165359497	0.05529450625181198	0.11848504096269608	-0.04850757494568825	0.02354554273188114	0.09008163958787918	0.1420501321554184	0.16745060682296753	-0.10066905617713928	-0.1470276117324829	0.08788933604955673	-0.07256216555833817	-0.04373924434185028	0.04740723967552185	0.005914537701755762	-0.20060265064239502	0.08757728338241577	-0.06500113010406494	-0.26874053478240967	0.10613139718770981	-0.06251107156276703	-0.28154727816581726	-0.04303862154483795	0.03954552114009857	0.0018151497934013605	-0.07695403695106506	0.07765431702136993	0.464273601770401	-0.17260433733463287	-0.08532367646694183	0.23770630359649658	-0.1694047451019287	-0.03985545039176941	0.01563212275505066	-0.16292141377925873	-0.0019287532195448875	-0.34833452105522156	0.06108618527650833	-0.10221590846776962	2.4526207450782165
Mesotherium (Typotheriodon) strictum	MACN-7739	0.04102940857410431	-0.0708770602941513	0.08524090051651001	0.12225774675607681	0.07232493162155151	0.10523414611816406	0.29081326723098755	0.05909126624464989	0.10946468263864517	-0.03608262911438942	0.016932722181081772	0.08985884487628937	0.1574760228395462	0.166946679353714	-0.10160935670137405	-0.1520441323518753	0.09023018926382065	-0.0704985037446022	-0.020657209679484367	0.04052877053618431	0.011159193702042103	-0.19607128202915192	0.0958903506398201	-0.06805528700351715	-0.2569284439086914	0.11333034932613373	-0.06083711236715317	-0.309932142496109	-0.0546373650431633	0.04352549463510513	0.001873125322163105	-0.08635171502828598	0.07340224087238312	0.4596259295940399	-0.1635282039642334	-0.07988177984952927	0.23376701772212982	-0.1786486804485321	-0.03183796629309654	0.014844734221696854	-0.16518118977546692	-0.010896686464548111	-0.3499714434146881	0.06394895166158676	-0.0942688137292862	2.4065552152201137
Mesotherium cristatum	MNHN.F.PAM2	0.05043688416481018	-0.08106393367052078	0.08919835090637207	0.10540374368429184	0.060681600123643875	0.10378505289554596	0.2704865336418152	0.045644912868738174	0.10232749581336975	-0.027153873816132545	0.006420527119189501	0.10674679279327393	0.12362310290336609	0.14891661703586578	-0.11210169643163681	-0.14500612020492554	0.09411332756280899	-0.0847979262471199	-0.017309600487351418	0.02205335721373558	0.0013344773324206471	-0.18536904454231262	0.09588751196861267	-0.07433908432722092	-0.2937454581260681	0.13321609795093536	-0.06295188516378403	-0.30734801292419434	-0.026790950447320938	0.04987512156367302	0.032765667885541916	-0.0971900075674057	0.0748194083571434	0.44890105724334717	-0.15182065963745117	-0.07525045424699783	0.2707017660140991	-0.1676541417837143	-0.03317757323384285	0.028595823794603348	-0.1603529453277588	0.010836244560778141	-0.35498252511024475	0.07793866842985153	-0.09630431979894638	2.5339046583447478
Mesotherium eguiai	MACN-2648	0.047372400760650635	-0.11417917907238007	0.09346380084753036	0.13437491655349731	0.08489679545164108	0.1178070530295372	0.2811281085014343	0.06422770768404007	0.11341188848018646	-0.03972581773996353	0.0441930815577507	0.10647548735141754	0.13806985318660736	0.14769262075424194	-0.11032423377037048	-0.17522037029266357	0.09986510872840881	-0.07937827706336975	-0.040154680609703064	0.03281031921505928	0.023693326860666275	-0.20149238407611847	0.10537397116422653	-0.07581526041030884	-0.2502797245979309	0.12046213448047638	-0.07349511235952377	-0.2738893926143646	-5.637456524709705E-6	0.018329327926039696	0.03134804219007492	-0.13653287291526794	0.06681845337152481	0.45882782340049744	-0.13728824257850647	-0.10970202833414078	0.2054535150527954	-0.18786150217056274	-0.018197113648056984	0.02795116975903511	-0.17979414761066437	0.02215770073235035	-0.34376347064971924	0.05613981559872627	-0.09524501860141754	2.3565368167982985
Mesotherium angustirostrum	MACN-6040	0.010927910916507244	-0.07231975346803665	0.09295939654111862	0.11731491982936859	0.07079100608825684	0.10789943486452103	0.28241023421287537	0.05337494611740112	0.107588991522789	-0.0311905425041914	-0.0028578503988683224	0.10055740177631378	0.12178797274827957	0.17971625924110413	-0.1076364666223526	-0.16119863092899323	0.10522644221782684	-0.09245163947343826	-0.02651222236454487	0.04924565553665161	0.005690197926014662	-0.2091904878616333	0.10974064469337463	-0.08237510174512863	-0.240830197930336	0.11854353547096252	-0.0618308000266552	-0.3285023272037506	-0.015692006796598434	0.0393042229115963	0.017157617956399918	-0.1114816665649414	0.07625148445367813	0.4600219130516052	-0.17110474407672882	-0.08144393563270569	0.23011252284049988	-0.17581258714199066	-0.03709175065159798	0.07650456577539444	-0.1744091808795929	-0.0036519949790090322	-0.3188132345676422	0.03703927621245384	-0.06376944482326508	2.531581338074506
