# Supplementary material for: Differential influences of allometry, phylogeny and environment on the rostral shape diversity of extinct South American notoungulates
Source: R Soc Open Sci. 2018 Jan 31;5(1):171816. doi: 10.1098/rsos.171816 (PMC5792951; doi:10.1098/rsos.171816)
Supplement: Table S4 [file rsos171816supp7.xlsx]

## Sheet: Feuil1
Taxon	r2	a (slope)	b (intercept)	t	p
Toxodontidae	0.32	0.150	-0.234	3.062	0.006
Interatheriidae	0.07	0.094	-0.301	1.117	0.280
Hegetotheriidae	0.17	0.096	-0.295	1.262	0.242
Mesotheriidae	0.39	0.233	-0.571	2.545	0.029
All notoungulates	0.80	0.386	-0.880	16.816	<0.001
